# Supplementary material for: Infant Botulism: In Search of Clostridium botulinum Spores
Source: Curr Microbiol. 2024 Aug 13;81(10):306. doi: 10.1007/s00284-024-03828-0 (PMC11322261; doi:10.1007/s00284-024-03828-0)
Supplement: Supplementary file 1 — Supplementary file1 (XLSX 18 kb) [file 284_2024_3828_MOESM1_ESM.xlsx]

## Sheet: Sheet1
Year of Publication	Commercial Food	Country	Source	Sample Size (N)	C. botulinum detected (N)	Percent Positive (%)	BoNT Type						Reference
							A	B	AB	E	F	Unkn
1978	Honey	USA	Source	186	16	0.0860215	10	5	1				Sugiyama H, Mills DC, Kuo LC (1978) Number of Clostridium botulinum Spores in Honey. J Food Prot. Nov;41(11):848-850. doi: 10.4315/0362-028X-41.11.848. PMID: 30812109.
1978	Honey	USA	Retail	55	2	0.0363636	1	1					Sugiyama H, Mills DC, Kuo LC (1978) Number of Clostridium botulinum Spores in Honey. J Food Prot. Nov;41(11):848-850. doi: 10.4315/0362-028X-41.11.848. PMID: 30812109.
1979	Honey	USA	Retail	90	9	0.1						9	Midura TF (1979) Laboratory aspects of infant botulism in California. Rev Infect Dis. Jul-Aug;1(4):652-5. doi: 10.1093/clinids/1.4.652. PMID: 399372.
1979	Honey	USA	Retail	46	1	0.0217391						1	Chin J, Arnon SS, Midura TF (1979) Food and environmental aspects of infant botulism in California. Rev Infect Dis. Jul-Aug;1(4):693-7. doi: 10.1093/clinids/1.4.693. PMID: 399377.
1979	Honey	USA	Retail	10	2	0.2						2	Chin J, Arnon SS, Midura TF (1979) Food and environmental aspects of infant botulism in California. Rev Infect Dis. Jul-Aug;1(4):693-7. doi: 10.1093/clinids/1.4.693. PMID: 399377.
1980	Honey	Germany	Retail	210	0	0							Hartgen, H. (1980) Untersuchungen von Honigproben auf Botulinustoxin. Arch Lebensmittelhyg. 31: 177-178
1980	Honey	Germany	Retail	92	0	0							Flemming, R, and Stojanowic V (1980) Untersuchungen von Bienhonig auf Clostridium botulinum-Sporen. Arch Lebensmittelhyg. 31: 179-180
1981	Honey	USA	Source	80	10	0.125						10	Hubtanen CN, Knox D, Sbimanuki H (1981) Incidence and Origin of Clostridium botulinum Spores in Honey. J Food Prot. Nov;44(11):812-814. doi: 10.4315/0362-028X-44.11.812. PMID: 30856746.
1982	Honey	USA	Retail	100	2	0.02	2						Kauiter DA, Lilly T Jr, Solomon HM, Lynt RK (1982) Clostridium botulinum Spores in Infant Foods: A Survey. J Food Prot. Sep;45(11):1028-1029. doi: 10.4315/0362-028X-45.11.1028. PMID: 30913614.
1983	Honey	USA	Retail	10	0	0							Guilfoyle DE, Yager JF (1983) Survey of infant foods for Clostridium botulinum spores. J Assoc Off Anal Chem. Sep;66(5):1302-4. PMID: 6355058.
1986	Honey	Norway	Source	134	0	0							Hetland, A (1986) Absence of clostridium botulinum spores in norwegian-produced honey. Norsk. Veterinaertidsskrift. 98: 725.
1987	Honey	United Kingdom	Retail	122	0	0							Berry PR, Gilbert RJ, Oliver RW, Gibson AA (1987) Some preliminary studies on low incidence of infant botulism in the United Kingdom. J Clin Pathol. Jan;40(1):121. doi: 10.1136/jcp.40.1.121-a. PMID: 3546387; PMCID: PMC1140845.
1988	Honey	Canada	Retail	107	0	0							Hauschild AHW, Hilsheimer R, Weiss KF, Burke RB (1988) Clostridium Botulinum in Honey, Syrups and Dry Infant Cereals. J Food Prot. Nov;51(11):892-894. doi: 10.4315/0362-028X-51.11.892. PMID: 30991497.
1990	Honey	China	Retail	76	5	0.0657895	3	2					Nakano H, Okabe T, Hashimoto H, Sakaguchi G (1990) Incidence of Clostridium botulinum in honey of various origins. Jpn J Med Sci Biol. Oct;43(5):183-95. doi: 10.7883/yoken1952.43.183. PMID: 2093130.
1990	Honey	Japan	Source	58	3	0.0517241	3						Nakano H, Okabe T, Hashimoto H, Sakaguchi G (1990) Incidence of Clostridium botulinum in honey of various origins. Jpn J Med Sci Biol. Oct;43(5):183-95. doi: 10.7883/yoken1952.43.183. PMID: 2093130.
1990	Honey	Argentina	Retail	15	2	0.133333	2						Nakano H, Okabe T, Hashimoto H, Sakaguchi G (1990) Incidence of Clostridium botulinum in honey of various origins. Jpn J Med Sci Biol. Oct;43(5):183-95. doi: 10.7883/yoken1952.43.183. PMID: 2093130.
1990	Honey	Spain	Retail	2	1	0.5	1						Nakano H, Okabe T, Hashimoto H, Sakaguchi G (1990) Incidence of Clostridium botulinum in honey of various origins. Jpn J Med Sci Biol. Oct;43(5):183-95. doi: 10.7883/yoken1952.43.183. PMID: 2093130.
1990	Honey	Mexico	Retail	2	0	0							Nakano H, Okabe T, Hashimoto H, Sakaguchi G (1990) Incidence of Clostridium botulinum in honey of various origins. Jpn J Med Sci Biol. Oct;43(5):183-95. doi: 10.7883/yoken1952.43.183. PMID: 2093130.
1990	Honey	Hungary	Retail	12	1	0.0833333	1						Nakano H, Okabe T, Hashimoto H, Sakaguchi G (1990) Incidence of Clostridium botulinum in honey of various origins. Jpn J Med Sci Biol. Oct;43(5):183-95. doi: 10.7883/yoken1952.43.183. PMID: 2093130.
1990	Honey	USA	Retail	10	0	0							Nakano H, Okabe T, Hashimoto H, Sakaguchi G (1990) Incidence of Clostridium botulinum in honey of various origins. Jpn J Med Sci Biol. Oct;43(5):183-95. doi: 10.7883/yoken1952.43.183. PMID: 2093130.
1991	Honey	Taiwan	Source	152	2	0.0131579		2					Du SJ, Cheng CM, Lai HY, Chen LH (1991) Combined methods of dialysis, cooked meat medium enrichment and laboratory animal toxicity for screening Clostridium botulinum spores in honey and infant food. Zhonghua Min Guo Wei Sheng Wu Ji Mian Yi Xue Za Zhi. May;24(2):240-7. Chinese. PMID: 1855405.
1991	Honey	Argentina	Retail	36	1	0.0277778					1		Nakano H, Sakaguchi G (1991) An unusually heavy contamination of honey products by Clostridium botulinum type F and Bacillus alvei. FEMS Microbiol Lett. Apr 15;63(2-3):171-7. doi: 10.1016/0378-1097(91)90081-k. PMID: 1711989.
1993	Honey	Italy	Retail	30	2	0.0666667		2					Criseo, Giuseppe & M.S., Bolignano & De Leo, Filomena (1993) Isolation of Clostridium botulinum type B from Sicilian honey samples. La Rivista di Scienza dell' alimentazione. 22. 175-181.
1994	Honey	France	Retail	90	0	0							Delmas C, Vidon DJ-M, Sebald M (1994) Survey of honey for Clostridium botulinum spores in eastern France. Food Microbiology. 11(6):515-518, ISSN 0740-0020, https://doi.org/10.1006/fmic.1994.1058.
1994	Honey	Australia	Retail	3	0	0							Delmas C, Vidon DJ-M, Sebald M (1994) Survey of honey for Clostridium botulinum spores in eastern France. Food Microbiology. 11(6):515-518, ISSN 0740-0020, https://doi.org/10.1006/fmic.1994.1058.
1994	Honey	Canada	Retail	5	0	0							Delmas C, Vidon DJ-M, Sebald M (1994) Survey of honey for Clostridium botulinum spores in eastern France. Food Microbiology. 11(6):515-518, ISSN 0740-0020, https://doi.org/10.1006/fmic.1994.1058.
1994	Honey	China	Retail	3	0	0							Delmas C, Vidon DJ-M, Sebald M (1994) Survey of honey for Clostridium botulinum spores in eastern France. Food Microbiology. 11(6):515-518, ISSN 0740-0020, https://doi.org/10.1006/fmic.1994.1058.
1994	Honey	Hungary	Retail	3	0	0							Delmas C, Vidon DJ-M, Sebald M (1994) Survey of honey for Clostridium botulinum spores in eastern France. Food Microbiology. 11(6):515-518, ISSN 0740-0020, https://doi.org/10.1006/fmic.1994.1058.
1994	Honey	Mexico	Retail	2	0	0							Delmas C, Vidon DJ-M, Sebald M (1994) Survey of honey for Clostridium botulinum spores in eastern France. Food Microbiology. 11(6):515-518, ISSN 0740-0020, https://doi.org/10.1006/fmic.1994.1058.
1994	Honey	Romania	Retail	1	0	0							Delmas C, Vidon DJ-M, Sebald M (1994) Survey of honey for Clostridium botulinum spores in eastern France. Food Microbiology. 11(6):515-518, ISSN 0740-0020, https://doi.org/10.1006/fmic.1994.1058.
1994	Honey	Russia	Retail	1	0	0							Delmas C, Vidon DJ-M, Sebald M (1994) Survey of honey for Clostridium botulinum spores in eastern France. Food Microbiology. 11(6):515-518, ISSN 0740-0020, https://doi.org/10.1006/fmic.1994.1058.
1994	Honey	Spain	Retail	5	0	0							Delmas C, Vidon DJ-M, Sebald M (1994) Survey of honey for Clostridium botulinum spores in eastern France. Food Microbiology. 11(6):515-518, ISSN 0740-0020, https://doi.org/10.1006/fmic.1994.1058.
1994	Honey	Turkey	Retail	1	0	0							Delmas C, Vidon DJ-M, Sebald M (1994) Survey of honey for Clostridium botulinum spores in eastern France. Food Microbiology. 11(6):515-518, ISSN 0740-0020, https://doi.org/10.1006/fmic.1994.1058.
1994	Honey	Vietnam	Retail	1	0	0							Delmas C, Vidon DJ-M, Sebald M (1994) Survey of honey for Clostridium botulinum spores in eastern France. Food Microbiology. 11(6):515-518, ISSN 0740-0020, https://doi.org/10.1006/fmic.1994.1058.
1994	Honey	Argentina	Source	42	1	0.0238095	1						De Centorbi OP, Alcaraz LE, Centorbi HJ (1994) Bacteriologic analysis and detection of Clostridium botulinum spores in honey. Rev Argent Microbiol. Apr-Jun;26(2):96-100. Spanish. PMID: 7938507.
1997	Honey	Argentina	Retail	177	2	0.0112994	2						De Centorbi OP, Satorres SE, Alcaraz LE, Centorbi HJ, Fernández R (1997) Detection of Clostridium botulinum spores in honey. Rev Argent Microbiol. Jul-Sep;29(3):147-51. Spanish. PMID: 9411489.
1999	Honey	Italy	Retail	107	0	0							Aureli P, Fenicia L, Franciosa G (1999) Classic and emergent forms of botulism: The current status in Italy. Euro Surveill 4: 7-9.
1999	Honey	Brazil	Reatil	85	3	0.0352941	2	1					Schocken-Iturrino RP, Carneiro MC, Kato E, Sorbara JO, Rossi OD, Gerbasi LE (1999) Study of the presence of the spores of Clostridium botulinum in honey in Brazil. FEMS Immunol Med Microbiol. Jul;24(3):379-82. doi: 10.1111/j.1574-695X.1999.tb01309.x. PMID: 10397326.
1999	Honey	Argentina	Retail	44	3	0.0681818	2				1		Monetto AM, Francavilla A, Rondini A, Manca L, Siravegna M, Fernandez R (1999) A study of Botulinum spores in honey. Anaerobe. 5: 185-186.
2000	Honey	Germany	Retail	52	1	0.0192308	1						Mäde D, Trümper K, Stark R (2000) Detection of Clostridium botulinum in honey by polymerase chain reaction. Arch Lebensmittelhyg 51: 57-80.
2002	Honey	Finland	Retail	114	6	0.0526316	5	1					Nevas M, Hielm S, Lindström M, Horn H, Koivulehto K, Korkeala H (2002) High prevalence of Clostridium botulinum types A and B in honey samples detected by polymerase chain reaction. Int J Food Microbiol. Jan 30;72(1-2):45-52. doi: 10.1016/s0168-1605(01)00615-8. PMID: 11843412.
2002	Honey	Argentina	Retail	4	3	0.75	2	1					Nevas M, Hielm S, Lindström M, Horn H, Koivulehto K, Korkeala H (2002) High prevalence of Clostridium botulinum types A and B in honey samples detected by polymerase chain reaction. Int J Food Microbiol. Jan 30;72(1-2):45-52. doi: 10.1016/s0168-1605(01)00615-8. PMID: 11843412.
2002	Honey	Australia	Retail	7	2	0.285714	2						Nevas M, Hielm S, Lindström M, Horn H, Koivulehto K, Korkeala H (2002) High prevalence of Clostridium botulinum types A and B in honey samples detected by polymerase chain reaction. Int J Food Microbiol. Jan 30;72(1-2):45-52. doi: 10.1016/s0168-1605(01)00615-8. PMID: 11843412.
2002	Honey	Spain	Retail	8	2	0.25	1	1					Nevas M, Hielm S, Lindström M, Horn H, Koivulehto K, Korkeala H (2002) High prevalence of Clostridium botulinum types A and B in honey samples detected by polymerase chain reaction. Int J Food Microbiol. Jan 30;72(1-2):45-52. doi: 10.1016/s0168-1605(01)00615-8. PMID: 11843412.
2002	Honey	Italy	Retail	2	1	0.5	1						Nevas M, Hielm S, Lindström M, Horn H, Koivulehto K, Korkeala H (2002) High prevalence of Clostridium botulinum types A and B in honey samples detected by polymerase chain reaction. Int J Food Microbiol. Jan 30;72(1-2):45-52. doi: 10.1016/s0168-1605(01)00615-8. PMID: 11843412.
2002	Honey	Cuba	Retail	5	1	0.2		1					Nevas M, Hielm S, Lindström M, Horn H, Koivulehto K, Korkeala H (2002) High prevalence of Clostridium botulinum types A and B in honey samples detected by polymerase chain reaction. Int J Food Microbiol. Jan 30;72(1-2):45-52. doi: 10.1016/s0168-1605(01)00615-8. PMID: 11843412.
2002	Honey	France	Retail	5	1	0.2	1						Nevas M, Hielm S, Lindström M, Horn H, Koivulehto K, Korkeala H (2002) High prevalence of Clostridium botulinum types A and B in honey samples detected by polymerase chain reaction. Int J Food Microbiol. Jan 30;72(1-2):45-52. doi: 10.1016/s0168-1605(01)00615-8. PMID: 11843412.
2002	Honey	Chile	Retail	1	0	0							Nevas M, Hielm S, Lindström M, Horn H, Koivulehto K, Korkeala H (2002) High prevalence of Clostridium botulinum types A and B in honey samples detected by polymerase chain reaction. Int J Food Microbiol. Jan 30;72(1-2):45-52. doi: 10.1016/s0168-1605(01)00615-8. PMID: 11843412.
2002	Honey	Greece	Retail	4	0	0							Nevas M, Hielm S, Lindström M, Horn H, Koivulehto K, Korkeala H (2002) High prevalence of Clostridium botulinum types A and B in honey samples detected by polymerase chain reaction. Int J Food Microbiol. Jan 30;72(1-2):45-52. doi: 10.1016/s0168-1605(01)00615-8. PMID: 11843412.
2002	Honey	Hungary	Retail	18	0	0							Nevas M, Hielm S, Lindström M, Horn H, Koivulehto K, Korkeala H (2002) High prevalence of Clostridium botulinum types A and B in honey samples detected by polymerase chain reaction. Int J Food Microbiol. Jan 30;72(1-2):45-52. doi: 10.1016/s0168-1605(01)00615-8. PMID: 11843412.
2002	Honey	Mexico	Retail	1	0	0							Nevas M, Hielm S, Lindström M, Horn H, Koivulehto K, Korkeala H (2002) High prevalence of Clostridium botulinum types A and B in honey samples detected by polymerase chain reaction. Int J Food Microbiol. Jan 30;72(1-2):45-52. doi: 10.1016/s0168-1605(01)00615-8. PMID: 11843412.
2002	Honey	New Zealand	Retail	2	0	0							Nevas M, Hielm S, Lindström M, Horn H, Koivulehto K, Korkeala H (2002) High prevalence of Clostridium botulinum types A and B in honey samples detected by polymerase chain reaction. Int J Food Microbiol. Jan 30;72(1-2):45-52. doi: 10.1016/s0168-1605(01)00615-8. PMID: 11843412.
2002	Honey	Romania	Retail	1	0	0							Nevas M, Hielm S, Lindström M, Horn H, Koivulehto K, Korkeala H (2002) High prevalence of Clostridium botulinum types A and B in honey samples detected by polymerase chain reaction. Int J Food Microbiol. Jan 30;72(1-2):45-52. doi: 10.1016/s0168-1605(01)00615-8. PMID: 11843412.
2002	Honey	El Salvador	Retail	3	0	0							Nevas M, Hielm S, Lindström M, Horn H, Koivulehto K, Korkeala H (2002) High prevalence of Clostridium botulinum types A and B in honey samples detected by polymerase chain reaction. Int J Food Microbiol. Jan 30;72(1-2):45-52. doi: 10.1016/s0168-1605(01)00615-8. PMID: 11843412.
2002	Honey	Sweden	Retail	1	0	0							Nevas M, Hielm S, Lindström M, Horn H, Koivulehto K, Korkeala H (2002) High prevalence of Clostridium botulinum types A and B in honey samples detected by polymerase chain reaction. Int J Food Microbiol. Jan 30;72(1-2):45-52. doi: 10.1016/s0168-1605(01)00615-8. PMID: 11843412.
2002	Honey	Uruguay	Retail	2	0	0							Nevas M, Hielm S, Lindström M, Horn H, Koivulehto K, Korkeala H (2002) High prevalence of Clostridium botulinum types A and B in honey samples detected by polymerase chain reaction. Int J Food Microbiol. Jan 30;72(1-2):45-52. doi: 10.1016/s0168-1605(01)00615-8. PMID: 11843412.
2003	Honey	Brazil	Retail	100	3	0.03						3	Rall VL, Bombo AJ, Lopes TF, Carvalho LR, Silva MG (2003) Honey consumption in the state of São Paulo: a risk to human health? Anaerobe. Dec;9(6):299-303. doi: 10.1016/S1075-9964(03)00121-5. PMID: 16887716.
2005	Honey	Denmark	Source	112	29	0.258929	1	28					Nevas M, Lindström M, Hautamäki K, Puoskari S, Korkeala H (2005) Prevalence and diversity of Clostridium botulinum types A, B, E and F in honey produced in the Nordic countries. Int J Food Microbiol. Nov 25;105(2):145-51. doi: 10.1016/j.ijfoodmicro.2005.04.007. Epub 2005 Jul 27. PMID: 16054259.
2005	Honey	Norway	Source	122	12	0.0983607		7		4	1		Nevas M, Lindström M, Hautamäki K, Puoskari S, Korkeala H (2005) Prevalence and diversity of Clostridium botulinum types A, B, E and F in honey produced in the Nordic countries. Int J Food Microbiol. Nov 25;105(2):145-51. doi: 10.1016/j.ijfoodmicro.2005.04.007. Epub 2005 Jul 27. PMID: 16054259.
2005	Honey	Sweden	Source	61	1	0.0163934				1			Nevas M, Lindström M, Hautamäki K, Puoskari S, Korkeala H (2005) Prevalence and diversity of Clostridium botulinum types A, B, E and F in honey produced in the Nordic countries. Int J Food Microbiol. Nov 25;105(2):145-51. doi: 10.1016/j.ijfoodmicro.2005.04.007. Epub 2005 Jul 27. PMID: 16054259.
2006	Honey	Turkey	Retail	48	6	0.125						6	Küplülü Ö, Göncüoğlu M, Özdemir H, Koluman A (2006) Incidence of Clostridium botulinum spores in honey in Turkey. Food Control. 17(3):222-224, ISSN 0956-7135, https://doi.org/10.1016/j.foodcont.2004.10.004.
2013	Honey	Turkey	Retail	250	19	0.076	12	3			2	2	Koluman, Ahmet; Gölcü, Berfin Melikoğlu; Derin, Okan; Özkök, Sibel; and Anniballi, Fabrizio (2013) Clostridium botulinum in honey: prevalence and antibiotic susceptibility of isolated strains. Turkish Journal of Veterinary & Animal Sciences: 37(6):16. https://doi.org/10.3906/vet-1209-40
2014	Honey	Iran	Retail	100	2	0.02		2					Poormontaseri M, Hosseinzadeh S, Shekarforoush SS (2014) Characterization of Clostridium botulinum spores and its toxin in honey. Iranian Journal of Veterinary Research. 15(1):36-39. doi: 10.22099/ijvr.2014.1979
2014	Honey	Turkey	Retail	150	4	0.0266667	3	1					Gücükoğlu A, Terzi G, Çadirci Ö, Alişarli M, Kevenk O, Uyanik T (2014) Detection of C. botulinum types in honey by mPCR. J Food Sci. Apr;79(4):M600-3. doi: 10.1111/1750-3841.12402. Epub 2014 Mar 12. PMID: 24621137.
2015	Honey	Kazakhstan	Source	110	1	0.00909091	1						Raikhan M, Balgabay M, Jan W, Michał T, Krzysztof A, Tomasz G, Elżbieta K, Magdalena G, Krzysztof K (2015) Contamination of honey produced in the Republic of Kazakhstan with Clostridium botulinum. Journal of Veterinary Research, 59(2):241-246. https://doi.org/10.1515/bvip-2015-0036
2016	Honey	Nigeria	Source	15	0	0							Chukwu EE, Nwaokorie FO, Coker AO, Avila-Campos MJ, Solis RL, Llanco LA, Ogunsola FT (2016) Detection of toxigenic Clostridium perfringens and Clostridium botulinum from food sold in Lagos, Nigeria. Anaerobe. Dec;42:176-181. doi: 10.1016/j.anaerobe.2016.10.009. Epub 2016 Oct 24. PMID: 27789246.
2017	Honey	Poland	Source	70	6	0.0857143	4	2					Grenda T, Grabczak M, Kwiatek K, Bober A (2017) Prevalence of C. Botulinum and C. Perfringens Spores in Food Products Available on Polish Market. J Vet Res. 61(3):287-291. doi: 10.1515/jvetres-2017-0038. PMID: 29978085; PMCID: PMC5894417.
2018	Honey	Poland	Source	240	5	0.0208333	2	3					Grenda T, Grabczak M, Sieradzki Z, Kwiatek K, Pohorecka K, Skubida M, Bober A (2018) Clostridium botulinum spores in Polish honey samples. J Vet Sci. 30;19(5):635-642. doi: 10.4142/jvs.2018.19.5.635. PMID: 29929360; PMCID: PMC6167343.
2019	Honey	Kazakhstan	Source	197	1	0.00507614	1						Maikanov B, Mustafina R, Auteleyeva L, Wiśniewski J, Anusz K, Grenda T, Kwiatek K, Goldsztejn M, Grabczak M (2019) Clostridium botulinum and Clostridium perfringens Occurrence in Kazakh Honey Samples. Toxins (Basel). 11(8):472. doi: 10.3390/toxins11080472. PMID: 31412583; PMCID: PMC6723067.
2023	Honey	Turkey	Retail	300	0	0							Guran HS, Vural A, Erkan ME (2023) Presence of Clostridium spp. and Clostridium botulinum types A, B, E, and F in honey. Acta Veterinaria Eurasia. 49(2):99-104.
