# Supplementary material for: Infant Botulism: In Search of Clostridium botulinum Spores
Source: Curr Microbiol. 2024 Aug 13;81(10):306. doi: 10.1007/s00284-024-03828-0 (PMC11322261; doi:10.1007/s00284-024-03828-0)
Supplement: Supplementary file 2 — Supplementary file2 (XLSX 16 kb) [file 284_2024_3828_MOESM2_ESM.xlsx]

## Sheet: Sheet1
Year of Publication	Commercial Food	Country	Source	Sample Size (N)	C. botulinum detected (N)	Percent Positive (%)	BoNT Type							Reference
							A	B	AB	E	F	AF	Unkn
1922	Fruits and vegetables	USA	Retail	431	54	0.12529							54	Meyer KF, Dubovsky BJ (1922) The Distribution of the Spores of B. botulinus in the United States. IV. The Journal of Infectious Diseases. 31(6):559–594. http://www.jstor.org/stable/30082496
1922	Fruits and vegetables	USA	Retail	122	33	0.270492	12	7					14	Meyer KF, Dubovsky BJ (1922) The Distribution of the Spores of B. botulinus in California. II. The Journal of Infectious Diseases. 31(6):541–555. http://www.jstor.org/stable/30082494
1975	Mushrooms	Canada	Retail	12	12	1		12						Hauschild AHW, Aris BJ, Hilsheimer R (1975) Clostridium botulinum in marinated products. Canadian Institute of Food Science and Technology Journal. 8(2):84-87.
1979	Corn syrup	USA	Retail	15	0	0								Midura TF (1979) Laboratory aspects of infant botulism in California. Rev Infect Dis. Jul-Aug;1(4):652-5. doi: 10.1093/clinids/1.4.652. PMID: 399372.
1979	Dry Cereals	USA	Retail	30	0	0								Midura TF (1979) Laboratory aspects of infant botulism in California. Rev Infect Dis. Jul-Aug;1(4):652-5. doi: 10.1093/clinids/1.4.652. PMID: 399372.
1979	Powdered infant formula	USA	Retail	50	0	0								Midura TF (1979) Laboratory aspects of infant botulism in California. Rev Infect Dis. Jul-Aug;1(4):652-5. doi: 10.1093/clinids/1.4.652. PMID: 399372.
1979	Breast milk	USA	Home	12	0	0								Midura TF (1979) Laboratory aspects of infant botulism in California. Rev Infect Dis. Jul-Aug;1(4):652-5. doi: 10.1093/clinids/1.4.652. PMID: 399372.
1979	Home canned foods	USA	Retail	29	0	0								Midura TF (1979) Laboratory aspects of infant botulism in California. Rev Infect Dis. Jul-Aug;1(4):652-5. doi: 10.1093/clinids/1.4.652. PMID: 399372.
1979	Commercially canned foods	USA	Retail	4	0	0								Midura TF (1979) Laboratory aspects of infant botulism in California. Rev Infect Dis. Jul-Aug;1(4):652-5. doi: 10.1093/clinids/1.4.652. PMID: 399372.
1979	Commercially canned baby foods	USA	Retail	49	0	0								Midura TF (1979) Laboratory aspects of infant botulism in California. Rev Infect Dis. Jul-Aug;1(4):652-5. doi: 10.1093/clinids/1.4.652. PMID: 399372.
1982	Corn syrup	USA	Retail	40	8	0.2		8						Kautter DA, Lilly T Jr, Solomon HM, Lynt RK (1982) Clostridium botulinum Spores in Infant Foods: A Survey. J Food Prot. Sep;45(11):1028-1029. doi: 10.4315/0362-028X-45.11.1028. PMID: 30913614.
1982	Corn syrup	USA	Retail	961	5	0.00520291		5						Kautter DA, Lilly T Jr, Solomon HM, Lynt RK (1982) Clostridium botulinum Spores in Infant Foods: A Survey. J Food Prot. Sep;45(11):1028-1029. doi: 10.4315/0362-028X-45.11.1028. PMID: 30913614.
1982	Dry cereals	USA	Retail	90	0	0								Kautter DA, Lilly T Jr, Solomon HM, Lynt RK (1982) Clostridium botulinum Spores in Infant Foods: A Survey. J Food Prot. Sep;45(11):1028-1029. doi: 10.4315/0362-028X-45.11.1028. PMID: 30913614.
1982	Powdered infant formula	USA	Retail	100	0	0								Kautter DA, Lilly T Jr, Solomon HM, Lynt RK (1982) Clostridium botulinum Spores in Infant Foods: A Survey. J Food Prot. Sep;45(11):1028-1029. doi: 10.4315/0362-028X-45.11.1028. PMID: 30913614.
1982	Nonfat dry milk	USA	Retail	100	0	0								Kautter DA, Lilly T Jr, Solomon HM, Lynt RK (1982) Clostridium botulinum Spores in Infant Foods: A Survey. J Food Prot. Sep;45(11):1028-1029. doi: 10.4315/0362-028X-45.11.1028. PMID: 30913614.
1982	Fresh whole milk	USA	Retail	90	0	0								Kautter DA, Lilly T Jr, Solomon HM, Lynt RK (1982) Clostridium botulinum Spores in Infant Foods: A Survey. J Food Prot. Sep;45(11):1028-1029. doi: 10.4315/0362-028X-45.11.1028. PMID: 30913614.
1982	Commercially canned fruits	USA	Retail	100	0	0								Kautter DA, Lilly T Jr, Solomon HM, Lynt RK (1982) Clostridium botulinum Spores in Infant Foods: A Survey. J Food Prot. Sep;45(11):1028-1029. doi: 10.4315/0362-028X-45.11.1028. PMID: 30913614.
1982	Commercially canned fruit juice	USA	Retail	100	0	0								Kautter DA, Lilly T Jr, Solomon HM, Lynt RK (1982) Clostridium botulinum Spores in Infant Foods: A Survey. J Food Prot. Sep;45(11):1028-1029. doi: 10.4315/0362-028X-45.11.1028. PMID: 30913614.
1982	Sugar	USA	Retail	90	0	0								Kautter DA, Lilly T Jr, Solomon HM, Lynt RK (1982) Clostridium botulinum Spores in Infant Foods: A Survey. J Food Prot. Sep;45(11):1028-1029. doi: 10.4315/0362-028X-45.11.1028. PMID: 30913614.
1982	Fresh cooked carrots	USA	Retail	100	0	0								Kautter DA, Lilly T Jr, Solomon HM, Lynt RK (1982) Clostridium botulinum Spores in Infant Foods: A Survey. J Food Prot. Sep;45(11):1028-1029. doi: 10.4315/0362-028X-45.11.1028. PMID: 30913614.
1983	Dry cereals	USA	Retail	12	0	0								Guilfoyle DE, Yager JF (1893) Survey of infant foods for Clostridium botulinum spores. J Assoc Off Anal Chem. Sep;66(5):1302-4. PMID: 6355058.
1983	Nonfat dry milk	USA	Retail	1	0	0								Guilfoyle DE, Yager JF (1893) Survey of infant foods for Clostridium botulinum spores. J Assoc Off Anal Chem. Sep;66(5):1302-4. PMID: 6355058.
1983	Evaporated milk	USA	Retail	1	0	0								Guilfoyle DE, Yager JF (1893) Survey of infant foods for Clostridium botulinum spores. J Assoc Off Anal Chem. Sep;66(5):1302-4. PMID: 6355058.
1983	Canned formula	USA	Retail	5	0	0								Guilfoyle DE, Yager JF (1893) Survey of infant foods for Clostridium botulinum spores. J Assoc Off Anal Chem. Sep;66(5):1302-4. PMID: 6355058.
1983	Canned baby food (glass jars)	USA	Retail	4	0	0								Guilfoyle DE, Yager JF (1893) Survey of infant foods for Clostridium botulinum spores. J Assoc Off Anal Chem. Sep;66(5):1302-4. PMID: 6355058.
1988	Dry Cereals	Canada	Retail	40	1	0.025		1						Hauschild AHW, Hilsheimer R, Weiss KF, Burke RB (1988) Clostridium Botulinum in Honey, Syrups and Dry Infant Cereals. J Food Prot. Nov;51(11):892-894. doi: 10.4315/0362-028X-51.11.892. PMID: 30991497.
1988	Syrups	Canada	Retail	43	0	0								Hauschild AHW, Hilsheimer R, Weiss KF, Burke RB (1988) Clostridium Botulinum in Honey, Syrups and Dry Infant Cereals. J Food Prot. Nov;51(11):892-894. doi: 10.4315/0362-028X-51.11.892. PMID: 30991497.
1989	Mushrooms	Netherlands	Retail	5	0	0								Notermans S, Dufrenne J, Gerrits JPG (1989) Natural Occurrence of Clostridium botulinum on Fresh Mushrooms ( Agaricus bisporus ). J Food Prot. Oct;52(10):733-736. doi: 10.4315/0362-028X-52.10.733. PMID: 31003340.
1991	Corn syrup	USA	Retail	738	0	0								Lilly T Jr, Rhodehamel EJ, Kautter DA, Solomon HM (1991) Clostridium botulinum Spores in Corn Syrup and Other Syrups. J Food Prot. Aug;54(8):585-587. doi: 10.4315/0362-028X-54.8.585. PMID: 31051600.
1992	Sugar for apiculture	Japan	Source	56	2	0.0357143	1		1					Nakano H, Yoshikuni Y, Hashimoto H, Sakaguchi G (1992) Detection of Clostridium botulinum in natural sweetening. Int J Food Microbiol. Jun;16(2):117-21. doi: 10.1016/0168-1605(92)90004-m. PMID: 1445754.
1992	Raw sugar	Japan	Source	22	2	0.0909091	2							Nakano H, Yoshikuni Y, Hashimoto H, Sakaguchi G (1992) Detection of Clostridium botulinum in natural sweetening. Int J Food Microbiol. Jun;16(2):117-21. doi: 10.1016/0168-1605(92)90004-m. PMID: 1445754.
1992	Molasses	Japan	Source	5	2	0.4	2							Nakano H, Yoshikuni Y, Hashimoto H, Sakaguchi G (1992) Detection of Clostridium botulinum in natural sweetening. Int J Food Microbiol. Jun;16(2):117-21. doi: 10.1016/0168-1605(92)90004-m. PMID: 1445754.
1992	Brown sugar	Japan	Source	41	2	0.0487805	2							Nakano H, Yoshikuni Y, Hashimoto H, Sakaguchi G (1992) Detection of Clostridium botulinum in natural sweetening. Int J Food Microbiol. Jun;16(2):117-21. doi: 10.1016/0168-1605(92)90004-m. PMID: 1445754.
1992	Soft sugar-yellow type	Japan	Source	8	0	0								Nakano H, Yoshikuni Y, Hashimoto H, Sakaguchi G (1992) Detection of Clostridium botulinum in natural sweetening. Int J Food Microbiol. Jun;16(2):117-21. doi: 10.1016/0168-1605(92)90004-m. PMID: 1445754.
1992	Corn syrup	Japan	Source	16	1	0.0625	1							Nakano H, Yoshikuni Y, Hashimoto H, Sakaguchi G (1992) Detection of Clostridium botulinum in natural sweetening. Int J Food Microbiol. Jun;16(2):117-21. doi: 10.1016/0168-1605(92)90004-m. PMID: 1445754.
1992	Refined white sugar	Japan	Source	27	0	0								Nakano H, Yoshikuni Y, Hashimoto H, Sakaguchi G (1992) Detection of Clostridium botulinum in natural sweetening. Int J Food Microbiol. Jun;16(2):117-21. doi: 10.1016/0168-1605(92)90004-m. PMID: 1445754.
1992	Other sugar products	Japan	Source	25	0	0								Nakano H, Yoshikuni Y, Hashimoto H, Sakaguchi G (1992) Detection of Clostridium botulinum in natural sweetening. Int J Food Microbiol. Jun;16(2):117-21. doi: 10.1016/0168-1605(92)90004-m. PMID: 1445754.
1992	Sugar ingredients	Japan	Source	13	0	0								Nakano H, Yoshikuni Y, Hashimoto H, Sakaguchi G (1992) Detection of Clostridium botulinum in natural sweetening. Int J Food Microbiol. Jun;16(2):117-21. doi: 10.1016/0168-1605(92)90004-m. PMID: 1445754.
1992	Sugar cane	Japan	Source	60	0	0								Nakano H, Yoshikuni Y, Hashimoto H, Sakaguchi G (1992) Detection of Clostridium botulinum in natural sweetening. Int J Food Microbiol. Jun;16(2):117-21. doi: 10.1016/0168-1605(92)90004-m. PMID: 1445754.
1996	MAP packaged vegetables	USA	Retail	1118	4	0.00357782	3		1					Lilly T Jr, Solomon HM, Rhodehamel EJ (1996) Incidence of Clostridium botulinum in Vegetables Packaged under Vacuum or Modified Atmosphere. J Food Prot. Jan;59(1):59-61. doi: 10.4315/0362-028X-59.1.59. PMID: 31158955.
2001	Fruits and vegetables	France	Source	37	0	0								Braconnier A, Broussolle V, Perelle S, Fach P, Nguyen-The C, Carlin F (2001) Screening for clostridium botulinum type A, B, and E in cooked chilled foods containing vegetables and raw material using polymerase chain reaction and molecular probes. J Food Prot. Feb;64(2):201-7. doi: 10.4315/0362-028x-64.2.201. PMID: 11271768.
2005	Powdered infant formula	United Kingdom	Retail	15	1	0.0666667		1						Brett MM, McLauchlin J, Harris A, O'Brien S, Black N, Forsyth RJ, Roberts D, Bolton FJ (2005) A case of infant botulism with a possible link to infant formula milk powder: evidence for the presence of more than one strain of Clostridium botulinum in clinical specimens and food. J Med Microbiol. Aug;54(Pt 8):769-776. doi: 10.1099/jmm.0.46000-0. PMID: 16014431.
2010	Powdered infant formula	USA	Retail	9	0	0								Barash JR, Hsia JK, Arnon SS (2010) Presence of soil-dwelling clostridia in commercial powdered infant formulas. J Pediatr. Mar;156(3):402-8. doi: 10.1016/j.jpeds.2009.09.072. Epub 2009 Dec 9. PMID: 20004414.
2010	Powdered infant formula	USA	Home	30	0	0								Barash JR, Hsia JK, Arnon SS (2010) Presence of soil-dwelling clostridia in commercial powdered infant formulas. J Pediatr.Mar;156(3):402-8. doi: 10.1016/j.jpeds.2009.09.072. Epub 2009 Dec 9. PMID: 20004414.
2008	Chamomile	Argentina	Source	200	15	0.075	8	1			2	1		Bianco MI, Lúquez C, de Jong LI, Fernández RA (2008) Presence of Clostridium botulinum spores in Matricaria chamomilla (chamomile) and its relationship with infant botulism. Int J Food Microbiol. Feb 10;121(3):357-60. doi: 10.1016/j.ijfoodmicro.2007.11.008. Epub 2007 Nov 17. PMID: 18068252.
2009	Linden flower	Argentina	Source	100	3	0.03	2	1						Bianco MI, Lúquez C, De Jong LI, Fernández RA (2009) Linden flower (Tilia spp.) as potential vehicle of Clostridium botulinum spores in the transmission of infant botulism. Rev Argent Microbiol. Oct-Dec;41(4):232-6. PMID: 20085187.
2009	Linden flower	Argentina	Retail	100	0	0								Bianco MI, Lúquez C, De Jong LI, Fernández RA (2009) Linden flower (Tilia spp.) as potential vehicle of Clostridium botulinum spores in the transmission of infant botulism. Rev Argent Microbiol. Oct-Dec;41(4):232-6. PMID: 20085187.
2012	Fruits and vegetables	France	Source	316	2	0.00632911		2						Sevenier V, Delannoy S, André S, Fach P, Remize F (2012) Prevalence of Clostridium botulinum and thermophilic heat-resistant spores in raw carrots and green beans used in French canning industry. Int J Food Microbiol. Apr 16;155(3):263-8. doi: 10.1016/j.ijfoodmicro.2012.02.009. Epub 2012 Feb 22. PMID: 22405945.
2020	Vegetarian sausages	Finland	Retail	74	24	0.324324	8	8		7	1			Pernu N, Keto-Timonen R, Lindström M, Korkeala H (2020) High prevalence of Clostridium botulinum in vegetarian sausages. Food Microbiol. Oct;91:103512. doi: 10.1016/j.fm.2020.103512. PMID: 32539985.
