# Supplementary material for: Infant Botulism: In Search of Clostridium botulinum Spores
Source: Curr Microbiol. 2024 Aug 13;81(10):306. doi: 10.1007/s00284-024-03828-0 (PMC11322261; doi:10.1007/s00284-024-03828-0)
Supplement: Supplementary file 3 — Supplementary file3 (XLSX 27 kb) [file 284_2024_3828_MOESM3_ESM.xlsx]

## Sheet: Sheet1
Year of Publication	Source	Country	Location	Sample Size (N)	C. botulinum detected (N)	Percent Positive (%)	BoNT Type								Reference
							A	B	AB	AF	BF	E	F	Unkn
1919	Various sources	USA	California	235	7	0.0297872	4	3							Burke GS (1919) The Occurrence of Bacillus botulinus in Nature. J Bacteriol. Sep;4(5):541-53. doi: 10.1128/jb.4.5.541-553.1919. PMID: 16558851; PMCID: PMC378819.
1922	Soil	Belgium		3	2	0.666667		2							Meyer KF, Dubovsky BJ (1922) The Occurrence of the Spores of B. botulinus in Belgium, Denmark, England, the Netherlands and Switzerland. VI. The Journal of Infectious Diseases. 31(6):600–609. http://www.jstor.org/stable/30082498
1922	Soil	Denmark	Copenhagen-Amager	29	2	0.0689655		1						1	Meyer KF, Dubovsky BJ (1922) The Occurrence of the Spores of B. botulinus in Belgium, Denmark, England, the Netherlands and Switzerland. VI. The Journal of Infectious Diseases. 31(6):600–609. http://www.jstor.org/stable/30082498
1922	Soil	Denmark	Different parts	25	4	0.16		2						2	Meyer KF, Dubovsky BJ (1922) The Occurrence of the Spores of B. botulinus in Belgium, Denmark, England, the Netherlands and Switzerland. VI. The Journal of Infectious Diseases. 31(6):600–609. http://www.jstor.org/stable/30082498
1922	Soil	Netherlands		10	6	0.6		2						4	Meyer KF, Dubovsky BJ (1922) The Occurrence of the Spores of B. botulinus in Belgium, Denmark, England, the Netherlands and Switzerland. VI. The Journal of Infectious Diseases. 31(6):600–609. http://www.jstor.org/stable/30082498
1922	Soil	Switzerland		34	11	0.323529		8						3	Meyer KF, Dubovsky BJ (1922) The Occurrence of the Spores of B. botulinus in Belgium, Denmark, England, the Netherlands and Switzerland. VI. The Journal of Infectious Diseases. 31(6):600–609. http://www.jstor.org/stable/30082498
1922	Soil	UK	England	64	9	0.140625		5						4	Meyer KF, Dubovsky BJ (1922) The Occurrence of the Spores of B. botulinus in Belgium, Denmark, England, the Netherlands and Switzerland. VI. The Journal of Infectious Diseases. 31(6):600–609. http://www.jstor.org/stable/30082498
1922	Soil	Canada		91	27	0.296703	15	4	1					7	Dubovsky BJ, Meyer KF (1922) The distribution of the spores of B. botulinus in the territory of Alaska and the dominion of Canada. V. The Journal of Infectious Diseases. 31(6):595–599, https://doi.org/10.1093/infdis/31.6.595
1922	Soil	USA	Alaska	7	1	0.142857								1	Dubovsky BJ, Meyer KF (1922) The distribution of the spores of B. botulinus in the territory of Alaska and the dominion of Canada. V. The Journal of Infectious Diseases. 31(6):595–599, https://doi.org/10.1093/infdis/31.6.595
1922	Soil	USA	All States	963	232	0.240914	111	60						61	Meyer KF, Dubovsky BJ (1922) The distribution of the spores of B. botulinus in the United States. IV. The Journal of Infectious Diseases. 31(6):559–594, https://doi.org/10.1093/infdis/31.6.559
1922	Soil	USA	California	312	81	0.259615	40	5						36	Meyer KF, Dubovsky BJ (1922) The Distribution of the Spores of B. botulinus in California. II. The Journal of Infectious Diseases. 31(6):541–555. http://www.jstor.org/stable/30082494
1922	Soil	USA	Hawaii	19	7	0.368421	1	5	1						Schoenholz P, Meyer KF (1922) The Occurrence of the Spores of B. botulinus in the Hawaiian Islands and China. VII. The Journal of Infectious Diseases. 31(6):610-613. https://www.jstor.org/stable/30082499
1922	Soil	China		52	14	0.269231	1	13							Schoenholz P, Meyer KF (1922) The Occurrence of the Spores of B. botulinus in the Hawaiian Islands and China. VII. The Journal of Infectious Diseases. 31(6):610-613. https://www.jstor.org/stable/30082499
1922	Soil	USA	Illinois	56	11	0.196429		7						4	Tanner FW, Dack GM (1922) Clostridium Botulinum. The Journal of Infectious Diseases. 31(2):92–100. http://www.jstor.org/stable/30080565
1926	Soil	USA	Maryland	62	33	0.532258	8	25							Damon SR, Payabal LB (1926) Distribution of the Spores of Bacillus Botulinus and Bacillus Tetani in the Soil: 1. In Maryland. The Journal of Infectious Diseases. 39(6): 491–501, https://doi.org/10.1093/infdis/39.6.491
1928	Soil	UK	Scotland	100	4	0.04	2	1	1						Leighton G, Buxton JB (1928) The Distribution of Bacillus botulinus in Scottish Soils. J Hyg (Lond). Aug;28(1):79-82. doi: 10.1017/s0022172400009402. PMID: 20474983; PMCID: PMC2167685.
1940	Soil	India	Calcutta	8	4	0.5								4	Pasricha CL and Panja G (1940) Clostridium botulinum in samples of Calcutta soil. India Jour. Med. Research. 28:49-54
1942	Soil	UK	England	106	4	0.0377358	4	1							Haines RB (1942) The occurrence of toxigenic anaerobes, especially Clostridium botulinum, in some English soils. J Hyg (Lond). May;42(3):323-7. doi: 10.1017/s0022172400035506. PMID: 20475633; PMCID: PMC2199818.
1945	Soil	USA	Illinois	604	44	0.0728477		10						34	Jones MT, Tanner FW (1945) Incidence and Distribution of Clostridium botulinum in soils of Illinois. Journal of Food Science. 10(3):238-245. https://doi.org/10.1111/j.1365-2621.1945.tb16164.x
1946	Soil	USA	New York State	283	38	0.134276	30	6	2						Parry EW (1946) Prevalence of Clostridium botulinum in soils of central New York State. Food Res. May-Jun;11:203-9. doi: 10.1111/j.1365-2621.1946.tb16345.x. PMID: 20989616.
1947	Coastal sediments	Australia	Victoria	183	4	0.0218579	4								Eales CE, Gillespie JM (1947) The isolation of Clostridium botulinum type A from Victorian soils. Aust J Sci. Aug 21;10(1):20. PMID: 20267540.
1950	Soil	USA	Georgia	152	1	0.00657895			1						Morse RE, Powers JJ, Williams CJ (1950) Spores of Clostridium botulinum in Georgia soil. Food Res. Nov-Dec;15(6):454-8. doi: 10.1111/j.1365-2621.1950.tb16724.x. PMID: 14793622.
1952	Soil	South Africa		102	3	0.0294118		3							Knock GG (1952) Survey of soils for spores of Clostridium botulinum (Union of South Africa and South West Africa). Journal of the Science of Food and Agriculture. 3(2):86-91.
1956	Soil	Japan	Hokkaido	247	1	0.00404858									Nakamura Y, Iida H, Saeki K, Kanzawa K, Karashimada T (1956) Type E Botulism in Hokkaido, Japan. Jap. J. M. Sc. & Biol., 9:45-58
1956	Inland sediments	Japan	Lake Abashiri	2000	76	0.038						25		51	Nakamura Y, Iida H, Saeki K, Kanzawa K, Karashimada T (1956) Type E Botulism in Hokkaido, Japan. Jap. J. M. Sc. & Biol., 9:45-58
1956	Coastal sediments	Japan	Sea of Okhotsk	50	5	0.1						2		3	Nakamura Y, Iida H, Saeki K, Kanzawa K, Karashimada T (1956) Type E Botulism in Hokkaido, Japan. Jap. J. M. Sc. & Biol., 9:45-58
1963	Soil	Sweden		87	55	0.632184		1				55			Johannsen A (1963) Clostridium botulinum in Sweden and the Adjacent Waters. Journal of Applied Bacteriology. 26(1):43–47. https://doi.org/10.1111/j.1365-2672.1963.tb01153.x
1963	Coastal sediments	Canada	Pacific coastline	257	24	0.0933852	1					23			Dolman CE, Iida H (1963) Type E botulism: its epidemiology, prevention and specific treatment. Can J Public Health. Jul;54:293-308. PMID: 14028483.
1963	Coastal sediments	Norway		12	9	0.75		1				8			Johannsen A (1963) Clostridium botulinum in Sweden and the Adjacent Waters. Journal of Applied Bacteriology. 26(1):43–47, https://doi.org/10.1111/j.1365-2672.1963.tb01153.x
1963	Inland sediments	Sweden		38	14	0.368421		1				13			Johannsen A (1963) Clostridium botulinum in Sweden and the Adjacent Waters. Journal of Applied Bacteriology. 26(1):43–47, https://doi.org/10.1111/j.1365-2672.1963.tb01153.x
1963	Coastal sediments	Sweden		274	223	0.813869						223			Johannsen A (1963) Clostridium botulinum in Sweden and the Adjacent Waters. Journal of Applied Bacteriology. 26(1):43–47, https://doi.org/10.1111/j.1365-2672.1963.tb01153.x
1967	Coastal sediments	USA	Pacific coastline	662	260	0.392749	18	14				224	4		Eklund MW, Poysky F (1967) Incidence of Cl. botulinum type E from the pacific coast of the United States. Botulism 1966 (Ingram and Roberts, eds.). Chapman and Hall Ltd., London p49.
1967	Coastal sediments	USA	Gulf coastline	341	15	0.0439883	3	1				11			Ward BQ, Carroll BJ, Garrett ES, Reese GB (1967) Survey of the U.S. Gulf Coast for the presence of Clostridium botulinum. Appl Microbiol. May;15(3):629-36. doi: 10.1128/am.15.3.629-636.1967. PMID: 5340653; PMCID: PMC546991.
1967	Soil	Russia		4242	100	0.0235738	8	28	2			62			Kravchenko AT, Shishulina LM (1967) Distribution of Cl. botulinum in soil and water in the U.S.S.R. In Botulism 1996 (eds Ingram,M. And Roberts,T.A.). Chapman and Hall, London, p 13.
1967	Coastal sediments	Brazil	Ceara	114	4	0.0350877	1	2					1		Ward BQ, Garrett ES, Reese GB (1967) Further Indications of Clostridium botulinum in Latin American Waters. Appl Microbiol. Nov;15(6):1509. doi: 10.1128/am.15.6.1509-1509.1967. PMID: 16349781; PMCID: PMC547256.
1967	Coastal sediments	USA	Atlantic coastline	717	9	0.0125523	1	3				5			Ward BQ, Carroll BJ, Garrett ES, Reese GB (1967) Survey of the U.S. Atlantic coast and estuaries from Key Largo to Staten Island for the presence of Clostridium botulinum. Appl Microbiol. Jul;15(4):964-5. doi: 10.1128/am.15.4.964-965.1967. PMID: 4860536; PMCID: PMC547118.
1968	Soil	Argentina	Buenos Aires	1	1	1							1		Giménez DF, Ciccarelli AS (1968) Clostridium botulinum type F in the soil of Argentina. Appl Microbiol. May;16(5):732-4. doi: 10.1128/am.16.5.732-734.1968. PMID: 4872996; PMCID: PMC547508.
1968	Coastal sediments	UK	England	429	15	0.034965		15							Cann DC, Wilson BB, Hobbs G (1968) Incidence of Clostridium botulinum in bottom deposits in British coastal waters. J Appl Bacteriol. Dec;31(4):511-4. doi: 10.1111/j.1365-2672.1968.tb00399.x. PMID: 4883089.
1969	Inland sediments	Russia	Lake Balkhash	134	26	0.19403	6	4				16			Butalova TI, Matveev KI, Kazdobina IS (1969) CL. Botulinum contamination of soil on shores of Lake Balkhash. Hyg. Sanit. 34:317-319.
1970	Soil	Japan	Hokkaido	260	0	0									Kanzawa KT, Ono T, Karashimada T, Iida H (1970) Distribution of Clostridium botulinum type E in Hokkaido, Japan, 299-303. In M. Herzberg (ed.), Toxic micro-organisms. U.S. Department of the Interior, Washington, D.C.
1970	Inland sediments	Japan	Hokkaido	900	168	0.186667						168			Kanzawa KT, Ono T, Karashimada T, Iida H (1970) Distribution of Clostridium botulinum type E in Hokkaido, Japan, 299-303. In M. Herzberg (ed.), Toxic micro-organisms. U.S. Department of the Interior, Washington, D.C.
1970	Coastal sediments	Japan	Hokkaido	900	118	0.131111						118			Kanzawa KT, Ono T, Karashimada T, Iida H (1970) Distribution of Clostridium botulinum type E in Hokkaido, Japan, 299-303. In M. Herzberg (ed.), Toxic micro-organisms. U.S. Department of the Interior, Washington, D.C.
1970	Inland sediments	Japan	Lake Towada	244	30	0.122951						29	1		Yamamoto K, Kudo H, Asano H, Seito Y, Nabeya S, Horiuchi Y, Awasa K, Sasaki J, Kimura K (1970) Examination of clostridium botulinum in samples taken from lake towada. Hirosaki Medical Journal. 22(1):92-96.
1972	Coastal sediments	Canada	Atlantic coastline	251	12	0.0478088		2				10			Laycock RA, Longard AA (1972) Clostridium botulinum in Sediments from the Canadian Atlantic Seaboard. J. Fish. Res. Bd. Canada. 29(4):443-446.
1972	Coastal sediments	Canada	St. Lawrence gulf	390	141	0.361538						141			Laycock RA, Loring DH (1972) Distribution of Clostridium botulinum type E in the Gulf of St. Lawrence in relation to the physical environment. Can J Microbiol. Jun;18(6):763-73. doi: 10.1139/m72-121. PMID: 4556099.
1972	Coastal sediments	USA	Alaska	23	17	0.73913						17			Miller LG, Clark PS, Kunkle GA (1972) Possible origin of Clostridium botulinum contamination of Eskimo foods in northwestern Alaska. Appl Microbiol. Feb;23(2):427-8. doi: 10.1128/am.23.2.427-428.1972. PMID: 4552895; PMCID: PMC380358.
1973	Soil	Netherlands		135	37	0.274074		9				28			Haagsma J (1973) The etiology and epidemiology of botulism in waterfowl in The Netherlands. Hydrobiological Bulletin. 7:96–105. https://doi.org/10.1007/BF02275610
1973	Inland sediments	Netherlands		257	47	0.182879		10				37			Haagsma J (1973) The etiology and epidemiology of botulism in waterfowl in The Netherlands. Hydrobiological Bulletin. 7:96–105. https://doi.org/10.1007/BF02275610
1974	Inland sediments	Denmark		330	94	0.284848						94			Huss HH, Pedersen A, Cann DC (1974) The incidence of Clostridium botulinum in Danish trout farms. I. Distribution in fish and their environment. J Food Technol. 9: 445-450.
1975	Inland sediments	UK	London	69	43	0.623188		31				10		2	Smith GR, Moryson CJ (1975) Clostridium botulinum in the lakes and waterways of London. J Hyg (Lond). Dec;75(3):371-9. doi: 10.1017/s0022172400024438. PMID: 1104711; PMCID: PMC2130355.
1975	Inland sediments	UK	Edinburgh	7	4	0.571429		4							Smith GR, Moryson CJ (1975) Clostridium botulinum in the lakes and waterways of London. J Hyg (Lond). Dec;75(3):371-9. doi: 10.1017/s0022172400024438. PMID: 1104711; PMCID: PMC2130355.
1975	Coastal sediments	Poland		108	34	0.314815	1					33			Zaleski S, Fik A, Daczkowska E (1975) Clostridium botulinum type E in the soil samples from the Polish Baltic seaboard. Bulletin of the Veterinary Institute in Pulawy. 19:1-2
1975	Coastal sediments	USA	Alaska	88	36	0.409091						36			Miller LG (1975) Observations on the distribution and ecology of Clostridium botulinum type E in Alaska. Can J Microbiol. Jun;21(6):920-6. doi: 10.1139/m75-136. PMID: 1097074.
1975	Inland sediments	USA	Alaska	181	39	0.21547						39			Miller LG (1975) Observations on the distribution and ecology of Clostridium botulinum type E in Alaska. Can J Microbiol. Jun;21(6):920-6. doi: 10.1139/m75-136. PMID: 1097074.
1977	Inland sediments	France	Camargue	46	4	0.0869565		2				3			Smith GR, Moryson CJ (1977) The low prevalence of Clostridium botulinum in the lakes, marshes and waterways of the Camargue. J Hyg (Lond). Feb;78(1):33-7. doi: 10.1017/s002217240005590x. PMID: 319166; PMCID: PMC2129731.
1977	Soil	Taiwan		134	101	0.753731	36	39				21	5		Tsai CC, Ting SC (1977) Ecological studies of Clostridium botulinum in soils of Taiwan. Taiwan Yi Xue Hui Za Zhi. Jul;76(7):563-70. PMID: 335018.
1977	Soil	UK	London	25	1	0.04		1							Smith GR, Moryson CJ (1977) A comparison of the distribution of Clostridium botulinum in soil and in lake mud. J Hyg (Lond). Feb;78(1):39-41. doi: 10.1017/s0022172400055911. PMID: 319167; PMCID: PMC2129734.
1977	Inland sediments	UK	England	45	44	0.977778		28				27			Borland ED, Moryson CJ, Smith GR (1977) Avian botulism and the high prevalence of Clostridium botulinum in the Norflok Broads. Vet Rec. Feb 5;100(6):106-9. doi: 10.1136/vr.100.6.106. PMID: 320751.
1978	Soil	USA	All States	260	54	0.207692	26	22				6			Smith LD (1978) The occurrence of Clostridium botulinum and Clostridium tetani in the soil of the United States. Health Lab Sci. Apr;15(2):74-80. PMID: 355208.
1978	Inland sediments	Ireland		55	10	0.181818		10							Smith GR, Milligan RA, Moryson JC (1978) Clostridium botulinum in aquatic environments in Great Britain and Ireland. J Hyg (Lond). Jun;80(3):431-8. doi: 10.1017/s0022172400024906. PMID: 349077; PMCID: PMC2129799.
1978	Inland sediments	UK	England	499	0	0									Smith GR, Milligan RA, Moryson JC (1978) Clostridium botulinum in aquatic environments in Great Britain and Ireland. J Hyg (Lond). Jun;80(3):431-8. doi: 10.1017/s0022172400024906. PMID: 349077; PMCID: PMC2129799.
1979	Soil	UK	London	60	10	0.166667		9				1			Smith GR, Milligan RA (1979) Clostridium botulinum in soil on the site of the former Metropolitan (Caledonian) Cattle Market, London. J Hyg (Lond). Oct;83(2):237-41. doi: 10.1017/s0022172400026024. PMID: 385765; PMCID: PMC2129889.
1979	Dust	USA	California	31	2	0.0645161	2								Chin J, Arnon SS, Midura TF (1979) Food and environmental aspects of infant botulism in California. Rev Infect Dis. Jul-Aug;1(4):693-7. doi: 10.1093/clinids/1.4.693. PMID: 399377.
1979	Soil	USA	California	70	5	0.0714286								5	Midura TF (1979) Laboratory aspects of infant botulism in California. Rev Infect Dis. Jul-Aug;1(4):652-5. doi: 10.1093/clinids/1.4.652. PMID: 399372.
1979	Dust	USA	California	46	1	0.0217391								1	Midura TF (1979) Laboratory aspects of infant botulism in California. Rev Infect Dis. Jul-Aug;1(4):652-5. doi: 10.1093/clinids/1.4.652. PMID: 399372.
1979	Coastal sediments	Thailand		762	2	0.00262467						2			Tanasugarn L (1979) Clostridium botulinum in the Gulf of Thailand. Appl Environ Microbiol. Feb;37(2):194-7. doi: 10.1128/aem.37.2.194-197.1979. PMID: 373623; PMCID: PMC243186.
1980	Inland sediments	Iceland		40	2	0.05	1					1			Huss HH (1980) Distribution of Clostridium botulinum. Appl Environ Microbiol. Apr;39(4):764-9. doi: 10.1128/aem.39.4.764-769.1980. PMID: 6990867; PMCID: PMC291416.
1980	Soil	Denmark		154	65	0.422078		31				58		5	Huss HH (1980) Distribution of Clostridium botulinum. Appl Environ Microbiol. Apr;39(4):764-9. doi: 10.1128/aem.39.4.764-769.1980. PMID: 6990867; PMCID: PMC291416.
1980	Soil	Faroe Islands		35	0	0									Huss HH (1980) Distribution of Clostridium botulinum. Appl Environ Microbiol. Apr;39(4):764-9. doi: 10.1128/aem.39.4.764-769.1980. PMID: 6990867; PMCID: PMC291416.
1980	Coastal sediments	Bangladesh		12	5	0.416667								5	Huss HH (1980) Distribution of Clostridium botulinum. Appl Environ Microbiol. Apr;39(4):764-9. doi: 10.1128/aem.39.4.764-769.1980. PMID: 6990867; PMCID: PMC291416.
1980	Coastal sediments	Denmark		212	194	0.915094						194			Huss HH (1980) Distribution of Clostridium botulinum. Appl Environ Microbiol. Apr;39(4):764-9. doi: 10.1128/aem.39.4.764-769.1980. PMID: 6990867; PMCID: PMC291416.
1980	Soil	Iceland		40	1	0.025		1							Huss HH (1980) Distribution of Clostridium botulinum. Appl Environ Microbiol. Apr;39(4):764-9. doi: 10.1128/aem.39.4.764-769.1980. PMID: 6990867; PMCID: PMC291416.
1980	Soil	UK	England	174	10	0.0574713		10							Smith GR, Young AM (1980) Clostridium botulinum in British soil. J Hyg (Lond). Oct;85(2):271-4. doi: 10.1017/s0022172400063300. PMID: 7005328; PMCID: PMC2133922.
1980	Inland sediments	Denmark		87	75	0.862069		2				49		10	Huss HH (1980) Distribution of Clostridium botulinum. Appl Environ Microbiol. Apr;39(4):764-9. doi: 10.1128/aem.39.4.764-769.1980. PMID: 6990867; PMCID: PMC291416.
1980	Coastal sediments	Faroe Islands		34	1	0.0294118						1			Huss HH (1980) Distribution of Clostridium botulinum. Appl Environ Microbiol. Apr;39(4):764-9. doi: 10.1128/aem.39.4.764-769.1980. PMID: 6990867; PMCID: PMC291416.
1980	Inland sediments	Faroe Islands		29	1	0.0344828						1			Huss HH (1980) Distribution of Clostridium botulinum. Appl Environ Microbiol. Apr;39(4):764-9. doi: 10.1128/aem.39.4.764-769.1980. PMID: 6990867; PMCID: PMC291416.
1980	Coastal sediments	Greenland		21	18	0.857143						18			Huss HH (1980) Distribution of Clostridium botulinum. Appl Environ Microbiol. Apr;39(4):764-9. doi: 10.1128/aem.39.4.764-769.1980. PMID: 6990867; PMCID: PMC291416.
1980	Coastal sediments	Iceland		20	0	0									Huss HH (1980) Distribution of Clostridium botulinum. Appl Environ Microbiol. Apr;39(4):764-9. doi: 10.1128/aem.39.4.764-769.1980. PMID: 6990867; PMCID: PMC291416.
1981	Dust	USA	California	19	2	0.105263								2	Arnon SS, Damus K, Chin J (1981) Infant botulism: epidemiology and relation to sudden infant death syndrome. Epidemiol Rev. 3:45-66. doi: 10.1093/oxfordjournals.epirev.a036239. PMID: 7030764.
1981	Coastal sediments	Indonesia	Sumatra	1541	23	0.0149254	11	9					3		Suhadi F, Thayib SS, Sumarsono N (1981) Distribution of Clostridium botulinum around fishing areas of the western part of Indonesian waters. Appl Environ Microbiol. Jun;41(6):1468-71. doi: 10.1128/aem.41.6.1468-1471.1981. PMID: 7018401; PMCID: PMC243940.
1981	Coastal sediments	Indonesia	Java	1325	12	0.0090566	4	4					4		Suhadi F, Thayib SS, Sumarsono N (1981) Distribution of Clostridium botulinum around fishing areas of the western part of Indonesian waters. Appl Environ Microbiol. Jun;41(6):1468-71. doi: 10.1128/aem.41.6.1468-1471.1981. PMID: 7018401; PMCID: PMC243940.
1981	Coastal sediments	Indonesia	Kalimantan	567	3	0.00529101	1	2							Suhadi F, Thayib SS, Sumarsono N (1981) Distribution of Clostridium botulinum around fishing areas of the western part of Indonesian waters. Appl Environ Microbiol. Jun;41(6):1468-71. doi: 10.1128/aem.41.6.1468-1471.1981. PMID: 7018401; PMCID: PMC243940.
1981	Soil	Argentina		722	256	0.354571	159	47		17			11	22	Ciccarelli AS, Giménez DF (1981) Clinical and Epidemiological Aspects of Botulism in Argentina. Biomedical Aspects of Botulism. Academic Press. 291-301.
1981	Inland sediments	Indonesia	Java	50	3	0.06						1		2	Haq I, Suhadi F (1981) Epidemiological report: incidence of Clostridium botulinum in coastal and inland areas of West Java. Jpn. J. Med. Sci. Biol. Aug;34(4):231-5. doi: 10.7883/yoken1952.34.231. PMID: 7033599.
1981	Coastal sediments	Indonesia	Java	46	2	0.0434783		2							Haq I, Suhadi F (1981) Epidemiological report: incidence of Clostridium botulinum in coastal and inland areas of West Java. Jpn. J. Med. Sci. Biol. Aug;34(4):231-5. doi: 10.7883/yoken1952.34.231. PMID: 7033599.
1981	Fresh water	Indonesia	Java	52	0	0									Haq I, Suhadi F (1981) Epidemiological report: incidence of Clostridium botulinum in coastal and inland areas of West Java. Jpn. J. Med. Sci. Biol. Aug;34(4):231-5. doi: 10.7883/yoken1952.34.231. PMID: 7033599.
1981	Sea water	Indonesia	Java	66	1	0.0151515							1		Haq I, Suhadi F (1981) Epidemiological report: incidence of Clostridium botulinum in coastal and inland areas of West Java. Jpn. J. Med. Sci. Biol. Aug;34(4):231-5. doi: 10.7883/yoken1952.34.231. PMID: 7033599.
1983	Soil	Brazil	Sao Paulo	200	71	0.355	57	7					7		Leitão MFF, Delazari J (1983) Clostridium botulinum in soil in the State of São Paulo. Col. ITAL. Campinas. 13:75-82.
1987	Soil	Switzerland		41	18	0.439024	5	15					1		Sonnabend WF, Sonnabend UP, Krech T (1987) Isolation of Clostridium botulinum type G from Swiss soil specimens by using sequential steps in an identification scheme. Appl Environ Microbiol. Aug;53(8):1880-4. doi: 10.1128/aem.53.8.1880-1884.1987. PMID: 3116935; PMCID: PMC204018.
1987	Coastal sediments	Falkland Islands		33	1	0.030303		1							Smith GR, Turner AM, Wynn-Williams DD, Collett G, Wright D, Keymer IF (1987) Search for Clostridium botulinum in the South Orkney and Falkland Islands. Veterinary Record. 121(17):404.
1987	Coastal sediments	South Orkney Islands		43	0	0									Smith GR, Turner AM, Wynn-Williams DD, Collett G, Wright D, Keymer IF (1987) Search for Clostridium botulinum in the South Orkney and Falkland Islands. Veterinary Record. 121(17):404.
1988	Soil	China		20	14	0.7	9	9					1		Yamakawa K, Kamiya S, Nishida S, Yoshimura K, Yu H, Lu DY, Nakamura S (1988) Distribution of Clostridium botulinum in Japan and in Shinkiang district of China. Microbiol Immunol. 32(6):579-87. doi: 10.1111/j.1348-0421.1988.tb01419.x. PMID: 3050380.
1988	Soil	Japan		266	10	0.037594						10			Yamakawa K, Kamiya S, Nishida S, Yoshimura K, Yu H, Lu DY, Nakamura S (1988) Distribution of Clostridium botulinum in Japan and in Shinkiang district of China. Microbiol Immunol. 32(6):579-87. doi: 10.1111/j.1348-0421.1988.tb01419.x. PMID: 3050380.
1990	Coastal sediments	China		1405	8	0.00569395	2					5	1		Gao QY, Huang YF, Wu JG, Liu HD, Xia HQ (1990) A review of botulism in China. Biomed Environ Sci. Sep;3(3):326-36. PMID: 2252552.
1990	Soil	China		5901	586	0.0993052	254	289				41	2		Gao QY, Huang YF, Wu JG, Liu HD, Xia HQ (1990) A review of botulism in China. Biomed Environ Sci. Sep;3(3):326-36. PMID: 2252552.
1990	Soil	Italy	Rome	520	7	0.0134615	6	1							Creti R, Fenicia L, Aureli P (1990) Occurrence of Clostridium botulinum in the soil of the vicinity of Rome. Current Microbiology. 20:317–321. https://doi.org/10.1007/BF02091912
1990	Soil	Kenya		12	2	0.166667	2								Yamakawa K, Kamiya S, Yoshimura K, Nakamura S, Ezaki T (1990) Clostridium botulinum in the soil of Kenya. Ann. Trop. Med. Parasitol. Apr;84(2):201-3. doi: 10.1080/00034983.1990.11812457. PMID: 2200362.
1990	Soil	Paraguay		17	4	0.235294	1	1					3		Yamakawa K, Hayashi T, Kamiya S, Yoshimura K, Nakamura S (1990) Clostridium botulinum in the soil of Paraguay. Jpn. J. Med. Sci. Biol. Feb;43(1):19-21. doi: 10.7883/yoken1952.43.19. PMID: 2203922.
1991	Soil	Spain		58	1	0.0172414								1	Contreras de Vera A, García Fernandez A, Cubero Pablo MJ, León-Vizcaino L (1991) Low prevalence of C botulinum in Spanish wetlands with a tidal regime. Vet Rec. Feb 23;128(8):187-8. doi: 10.1136/vr.128.8.187. PMID: 2031295.
1992	Inland sediments	Japan		98	65	0.663265		7				58			Yamakawa K, Nakamura S (1992) Prevalence of Clostridium botulinum type E and coexistence of C. botulinum nonproteolytic type B in the river soil of Japan. Microbiol. Immunol. 36(6):583-91. doi: 10.1111/j.1348-0421.1992.tb02058.x. PMID: 1522809.
1993	Soil	Coasta Rica		30	2	0.0666667	1	1							del Mar Gamboa M, Rodríguez E, Fernández B (1993) Clostridium botulinum en suelos de Costa Rica. Rev. Biol. Trop. 41: 359-363.
1994	Soil	UK		182	28	0.153846		15				1	12		Ortiz NE, Smith GR (1994) Landfill sites, botulism and gulls. Epidemiol. Infect. Apr;112(2):385-91. doi: 10.1017/s0950268800057794. PMID: 8150012; PMCID: PMC2271455.
1998	Coastal sediments	Finland		125	85	0.68						85			Hielm S, Björkroth J, Hyytiä E, Korkeala H (1998) Prevalence of Clostridium botulinum in Finnish trout farms: pulsed-field gel electrophoresis typing reveals extensive genetic diversity among type E isolates. Appl. Environ. Microbiol. Nov;64(11):4161-7. doi: 10.1128/AEM.64.11.4161-4167.1998. PMID: 9797260; PMCID: PMC106622.
1998	Fresh water	Finland		56	34	0.607143						34			Hielm S, Björkroth J, Hyytiä E, Korkeala H (1998) Prevalence of Clostridium botulinum in Finnish trout farms: pulsed-field gel electrophoresis typing reveals extensive genetic diversity among type E isolates. Appl. Environ. Microbiol. Nov;64(11):4161-7. doi: 10.1128/AEM.64.11.4161-4167.1998. PMID: 9797260; PMCID: PMC106622.
1998	Coastal sediments	Finland		12	7	0.583333						7			Hielm S, Björkroth J, Hyytiä E, Korkeala H (1998) Prevalence of Clostridium botulinum in Finnish trout farms: pulsed-field gel electrophoresis typing reveals extensive genetic diversity among type E isolates. Appl. Environ. Microbiol. Nov;64(11):4161-7. doi: 10.1128/AEM.64.11.4161-4167.1998. PMID: 9797260; PMCID: PMC106622.
1998	Sea water	Finland		42	37	0.880952						37			Hielm S, Björkroth J, Hyytiä E, Korkeala H (1998) Prevalence of Clostridium botulinum in Finnish trout farms: pulsed-field gel electrophoresis typing reveals extensive genetic diversity among type E isolates. Appl. Environ. Microbiol. Nov;64(11):4161-7. doi: 10.1128/AEM.64.11.4161-4167.1998. PMID: 9797260; PMCID: PMC106622.
2000	Soil	Zambia		46	1	0.0217391		1							Karasawa T, Wang X, Maegawa T, Nakamura S, Hang'ombe BM, Isogai E (2000) Demonstration of botulinum toxins of types B and D in soil samples from Zambia. Ann Trop Med Parasitol. Jun;94(4):409-11. doi: 10.1080/00034983.2000.11813558. PMID: 10945053.
2002	Soil	India	Gwalior	1	1	1						1			Dhaked RK, Sharma SK, Parida MM, Singh L (2002) Isolation and characterization of Clostridium botulinum type E from soil of Gwalior, India. J. Nat. Toxins. Feb;11(1):49-56. PMID: 11829060.
2002	Inland sediments	France	Canche River	25	1	0.04						1			Fach P, Perelle S, Dilasser F, Grout J, Dargaignaratz C, Botella L, Gourreau JM, Carlin F, Popoff MR, Broussolle V (2002) Detection by PCR-enzyme-linked immunosorbent assay of Clostridium botulinum in fish and environmental samples from a coastal area in northern France. Appl Environ Microbiol. Dec;68(12):5870-6. doi: 10.1128/AEM.68.12.5870-5876.2002. PMID: 12450805; PMCID: PMC134373.
2005	Soil	Argentina		2009	478	0.237929	286	72	14	9	1		18	78	Lúquez C, Bianco MI, de Jong LI, Sagua MD, Arenas GN, Ciccarelli AS, Fernández RA (2005) Distribution of botulinum toxin-producing clostridia in soils of Argentina. Appl. Environ. Microbiol. Jul;71(7):4137-9. doi: 10.1128/AEM.71.7.4137-4139.2005. PMID: 16000834; PMCID: PMC1168975.
2011	Inland sediments	Canada	Lake Erie and Ontario	17	15	0.882353						15			Hannett GE, Stone WB, Davis SW, Wroblewski D (2011) Biodiversity of Clostridium botulinum type E associated with a large outbreak of botulism in wildlife from Lake Erie and Lake Ontario. Appl. Environ. Microbiol. Feb;77(3):1061-8. doi: 10.1128/AEM.01578-10. Epub 2010 Nov 29. PMID: 21115703; PMCID: PMC3028746.
2013	Coastal sediments	Canada	Nunavik	84	27	0.321429	1	1				25			Leclair D, Farber JM, Doidge B, Blanchfield B, Suppa S, Pagotto F, Austin JW (2013) Distribution of Clostridium botulinum type E strains in Nunavik, Northern Quebec, Canada. Appl. Environ. Microbiol. Jan;79(2):646-54. doi: 10.1128/AEM.05999-11. Epub 2012 Nov 16. PMID: 23160120; PMCID: PMC3553760.
2013	Sea water	Canada	Nunavik	37	5	0.135135						5			Leclair D, Farber JM, Doidge B, Blanchfield B, Suppa S, Pagotto F, Austin JW (2013) Distribution of Clostridium botulinum type E strains in Nunavik, Northern Quebec, Canada. Appl. Environ. Microbiol. Jan;79(2):646-54. doi: 10.1128/AEM.05999-11. Epub 2012 Nov 16. PMID: 23160120; PMCID: PMC3553760.
2017	Soil	Georgia		258	40	0.155039		40							Zhorzholiani E, Chakvetadze N, Katsitadze G, Imnadze P (2017) Spread of Clostridium botulinum in the soils of Georgia. Online J. Public Health Inform. May 1;9(1):e160. doi: 10.5210/ojphi.v9i1.7754. PMCID: PMC5462312.
2023	Dust	Canada		963	0	0									Harris RA, Blondin-Brosseau M, Levesque C, Rasmussen PE, Beauchemin S, Austin JW (2023) Viable C. botulinum spores not detected in the household dust of major Canadian cities. Epidemiol. Infect. Sep 7:1-21. doi: 10.1017/S0950268823001474. Epub ahead of print. PMID: 37675600.
