# Supplementary material for: Infant Botulism: In Search of Clostridium botulinum Spores
Source: Curr Microbiol. 2024 Aug 13;81(10):306. doi: 10.1007/s00284-024-03828-0 (PMC11322261; doi:10.1007/s00284-024-03828-0)
Supplement: Supplementary file 4 — Supplementary file4 (XLSX 17 kb) [file 284_2024_3828_MOESM4_ESM.xlsx]

## Sheet: Sheet1
Date	Sample	Country	Source	Sample Size (N)	C. botulinum detected (N)	Percent Positive (%)	BoNT Type				Reference
							A	B	E	Unkn
1976	Honey	USA	Home	2	2	1		2			Arnon SS, Damus K, Chin J (1981) Infant botulism: epidemiology and relation to sudden infant death syndrome. Epidemiol Rev. 3:45-66. doi: 10.1093/oxfordjournals.epirev.a036239. PMID: 7030764.
1977	Honey	USA	Home	2	2	1		2			Arnon SS, Damus K, Chin J (1981) Infant botulism: epidemiology and relation to sudden infant death syndrome. Epidemiol Rev. 3:45-66. doi: 10.1093/oxfordjournals.epirev.a036239. PMID: 7030764.
1978	Honey	USA	Home	3	3	1	2	1			Arnon SS, Damus K, Chin J (1981) Infant botulism: epidemiology and relation to sudden infant death syndrome. Epidemiol Rev. 3:45-66. doi: 10.1093/oxfordjournals.epirev.a036239. PMID: 7030764.
1979	Honey	USA	Home	17	6	0.352941		6			Chin J, Arnon SS, Midura TF (1979) Food and environmental aspects of infant botulism in California. Rev Infect Dis. Jul-Aug;1(4):693-7. doi: 10.1093/clinids/1.4.693. PMID: 399377.
1979	Dust	USA	Home	85	4	0.0470588				4	Chin J, Arnon SS, Midura TF (1979) Food and environmental aspects of infant botulism in California. Rev Infect Dis. Jul-Aug;1(4):693-7. doi: 10.1093/clinids/1.4.693. PMID: 399377.
1979	Vacuum cleaner dust	USA	Home	1	1	1	1				Chin J, Arnon SS, Midura TF (1979) Food and environmental aspects of infant botulism in California. Rev Infect Dis. Jul-Aug;1(4):693-7. doi: 10.1093/clinids/1.4.693. PMID: 399377.
1979	Soil	USA	Home	3	3	1		3			Chin J, Arnon SS, Midura TF (1979) Food and environmental aspects of infant botulism in California. Rev Infect Dis. Jul-Aug;1(4):693-7. doi: 10.1093/clinids/1.4.693. PMID: 399377.
1979	Honey	USA	Home	5	5	1	1	4			Chin J, Arnon SS, Midura TF (1979) Food and environmental aspects of infant botulism in California. Rev Infect Dis. Jul-Aug;1(4):693-7. doi: 10.1093/clinids/1.4.693. PMID: 399377.
1979	Honey	USA	Home	3	3	1	2	1			Arnon SS, Damus K, Chin J (1981) Infant botulism: epidemiology and relation to sudden infant death syndrome. Epidemiol Rev. 3:45-66. doi: 10.1093/oxfordjournals.epirev.a036239. PMID: 7030764.
1979	Honey	USA	Home	12	3	0.25				3	Arnon SS, Damus K, Chin J (1981) Infant botulism: epidemiology and relation to sudden infant death syndrome. Epidemiol Rev. 3:45-66. doi: 10.1093/oxfordjournals.epirev.a036239. PMID: 7030764.
1979	Dust	USA	Home	41	4	0.097561				4	Arnon SS, Damus K, Chin J (1981) Infant botulism: epidemiology and relation to sudden infant death syndrome. Epidemiol Rev. 3:45-66. doi: 10.1093/oxfordjournals.epirev.a036239. PMID: 7030764.
1979	Air filter	USA	Home	1	1	1	1				Thompson JA, Santos JI, Glasgow LA (1979) Infantile botulism: spectrum of clinical presentation and epidemiology. Clinical Research. 27:115A.
1980	Honey	USA	Home	7	2	0.285714	1	1			Thompson JA, Glasgow LA, Warpinski JR, Olson C (1980) Infant botulism: clinical spectrum and epidemiology. Pediatrics. Dec;66(6):936-42. PMID: 7005856.
1980	Soil	Australia	Home	1	1	1		1			Douglas HM, Manson JI, Paton JC, Hansman DJ, Murrell WG, Stewart BJ (1980) Infant botulism (Letter). Med J Aust. 2:398.
1981	Soil	Australia	Home	1	1	1	1				Murrell WG, Ouvrier RA, Stewart BJ, Dorman DC (1981) Infant botulism in a breast-fed infant from rural New South Wales. Med J Aust. May 30;1(11):583-5. doi: 10.5694/j.1326-5377.1981.tb135842.x. PMID: 7019636.
1981	Vacuum cleaner dust	Australia	Home	1	1	1	1				Murrell WG, Ouvrier RA, Stewart BJ, Dorman DC (1981) Infant botulism in a breast-fed infant from rural New South Wales. Med J Aust. May 30;1(11):583-5. doi: 10.5694/j.1326-5377.1981.tb135842.x. PMID: 7019636.
1982	Honey	USA	Home	1	1	1	1				Dabritz HA, Hill KK, Barash JR, Ticknor LO, Helma CH, Dover N, Payne JR, Arnon SS (2014) Molecular epidemiology of infant botulism in California and elsewhere, 1976-2010. J Infect Dis. Dec 1;210(11):1711-22. doi: 10.1093/infdis/jiu331. Epub 2014 Jun 12. PMID: 24924163.
1985	Honey	Canada	Home	1	1	1	1				Harris R, Tchao C, Prystajecky N, Cutler J, Austin JW (2021) A summary of surveillance, morbidity and microbiology of laboratory-confirmed cases of infant botulism in Canada, 1979-2019. Can Commun Dis Rep. Jun 8;47(78):322-328. doi: 10.14745/ccdr.v47i78a05. PMID: 34421389; PMCID: PMC8340675.
1985	Dust	USA	Home	3	2	0.666667	2				Istre GR, Compton R, Novotny T, Young JE, Hatheway CL, Hopkins RS (1986) Infant Botulism: Three Cases in a Small Town. Am J Dis Child. 140(10):1013–1014. doi:10.1001/archpedi.1986.02140240059027
1985	Soil	USA	Home	11	11	1	11				Istre GR, Compton R, Novotny T, Young JE, Hatheway CL, Hopkins RS (1986) Infant Botulism: Three Cases in a Small Town. Am J Dis Child. 140(10):1013–1014. doi:10.1001/archpedi.1986.02140240059027
1985	Dust	USA	Home	9	3	0.333333		3			Long SS, Gajewski JL, Brown LW, Gilligan PH (1985) Clinical, laboratory, and environmental features of infant botulism in Southeastern Pennsylvania. Pediatrics. May;75(5):935-41. PMID: 3887319.
1985	Vacuum cleaner dust	USA	Home	9	4	0.444444		4			Long SS, Gajewski JL, Brown LW, Gilligan PH (1985) Clinical, laboratory, and environmental features of infant botulism in Southeastern Pennsylvania. Pediatrics. May;75(5):935-41. PMID: 3887319.
1985	Soil	USA	Home	9	5	0.555556		5			Long SS, Gajewski JL, Brown LW, Gilligan PH (1985) Clinical, laboratory, and environmental features of infant botulism in Southeastern Pennsylvania. Pediatrics. May;75(5):935-41. PMID: 3887319.
1985	Dirt from father's shoes	USA	Home	4	4	1		4			Long SS, Gajewski JL, Brown LW, Gilligan PH (1985) Clinical, laboratory, and environmental features of infant botulism in Southeastern Pennsylvania. Pediatrics. May;75(5):935-41. PMID: 3887319.
1985	Soil from father's work	USA	Offsite	4	3	0.75		3			Long SS, Gajewski JL, Brown LW, Gilligan PH (1985) Clinical, laboratory, and environmental features of infant botulism in Southeastern Pennsylvania. Pediatrics. May;75(5):935-41. PMID: 3887319.
1988	Honey	USA	Home	6	6	1		6			Dabritz HA, Hill KK, Barash JR, Ticknor LO, Helma CH, Dover N, Payne JR, Arnon SS (2014) Molecular epidemiology of infant botulism in California and elsewhere, 1976-2010. J Infect Dis. Dec 1;210(11):1711-22. doi: 10.1093/infdis/jiu331. Epub 2014 Jun 12. PMID: 24924163.
1993	Honey	Canada	Home	1	1	1	1				Harris R, Tchao C, Prystajecky N, Cutler J, Austin JW (2021) A summary of surveillance, morbidity and microbiology of laboratory-confirmed cases of infant botulism in Canada, 1979-2019. Can Commun Dis Rep. Jun 8;47(78):322-328. doi: 10.14745/ccdr.v47i78a05. PMID: 34421389; PMCID: PMC8340675.
1993	Honey	Italy	Home	1	1	1		1			Fenicia L, Ferrini AM, Aureli P, Pocecco M (1993) A Case of Infant Botulism Associated with Honey Feeding in Italy. European Journal of Epidemiology. 9(6):671–673. http://www.jstor.org/stable/3521391
1995	Honey	Canada	Home	1	1	1	1				Harris R, Tchao C, Prystajecky N, Cutler J, Austin JW (2021) A summary of surveillance, morbidity and microbiology of laboratory-confirmed cases of infant botulism in Canada, 1979-2019. Can Commun Dis Rep. Jun 8;47(78):322-328. doi: 10.14745/ccdr.v47i78a05. PMID: 34421389; PMCID: PMC8340675.
1995	Honey	USA	Home	1	1	1	1				Dabritz HA, Hill KK, Barash JR, Ticknor LO, Helma CH, Dover N, Payne JR, Arnon SS (2014) Molecular epidemiology of infant botulism in California and elsewhere, 1976-2010. J Infect Dis. Dec 1;210(11):1711-22. doi: 10.1093/infdis/jiu331. Epub 2014 Jun 12. PMID: 24924163.
1997	Honey	Denmark	Home	1	1	1	1				Balslev T, Ostergaard E, Madsen IK, Wandall DA (1997) Infant botulism. The first culture-confirmed Danish case. Neuropediatrics. Oct;28(5):287-8. doi: 10.1055/s-2007-973716. PMID: 9413010.
1997	Honey	USA	Home	1	1	1	1				Dabritz HA, Hill KK, Barash JR, Ticknor LO, Helma CH, Dover N, Payne JR, Arnon SS (2014) Molecular epidemiology of infant botulism in California and elsewhere, 1976-2010. J Infect Dis. Dec 1;210(11):1711-22. doi: 10.1093/infdis/jiu331. Epub 2014 Jun 12. PMID: 24924163.
1998	Honey	Norway	Home	1	1	1	1				Tølløfsrud PA, Kvittingen EA, Granum PE, Vøllo A (1998) Botulism in newborn infants. Tidsskr Nor Laegeforen. Nov 20;118(28):4355-6. Norwegian. PMID: 9889606.
1999	Honey	Argentina	Home	1	1	1	1				Monetto AM, Francavilla A, Rondini A, Manca L, Siravegna M, Fernandez R (1999) A study of Botulinum spores in honey. Anaerobe. 5: 185-186.
1999	Honey	Spain	Home	1	1	1		1			Castell Monsalve J, Nieto Sandoval Alcolea A (1999) Infantile botulism. An Esp Pediatr. Nov;51(5):572-3. PMID: 10652815.
2000	Honey	Canada	Home	1	1	1	1				Harris R, Tchao C, Prystajecky N, Cutler J, Austin JW (2021) A summary of surveillance, morbidity and microbiology of laboratory-confirmed cases of infant botulism in Canada, 1979-2019. Can Commun Dis Rep. Jun 8;47(78):322-328. doi: 10.14745/ccdr.v47i78a05. PMID: 34421389; PMCID: PMC8340675.
2001	Honey	Denmark	Home	1	1	1				1	Jung A, Ottosson J (2001) Infantile botulism caused by honey. Ugeskr Laeger. Jan 8;163(2):169. PMID: 11379243.
2001	Honey	USA	Home	1	1	1	1				Dabritz HA, Hill KK, Barash JR, Ticknor LO, Helma CH, Dover N, Payne JR, Arnon SS (2014) Molecular epidemiology of infant botulism in California and elsewhere, 1976-2010. J Infect Dis. Dec 1;210(11):1711-22. doi: 10.1093/infdis/jiu331. Epub 2014 Jun 12. PMID: 24924163.
2005	Vacuum cleaner dust	Finland	Home	1	1	1		1			Nevas M, Lindström M, Virtanen A, Hielm S, Kuusi M, Arnon SS, Vuori E, Korkeala H (2005) Infant botulism acquired from household dust presenting as sudden infant death syndrome. J Clin Microbiol. Jan;43(1):511-3. doi: 10.1128/JCM.43.1.511-513.2005. PMID: 15635031; PMCID: PMC540168.
2005	Powdered infant formula	United Kingdom	Home	1	1	1		1			Brett MM, McLauchlin J, Harris A, O'Brien S, Black N, Forsyth RJ, Roberts D, Bolton FJ (2005) A case of infant botulism with a possible link to infant formula milk powder: evidence for the presence of more than one strain of Clostridium botulinum in clinical specimens and food. J Med Microbiol. Aug;54(Pt 8):769-776. doi: 10.1099/jmm.0.46000-0. PMID: 16014431.
2006	Honey	Kuwait	Home	1	1	1				1	van der Vorst MM, Jamal W, Rotimi VO, Moosa A (2006) Infant botulism due to consumption of contaminated commercially prepared honey. First report from the Arabian Gulf States. Med Princ Pract. 15(6):456-8. doi: 10.1159/000095494. PMID: 17047355.
2010	Vacuum cleaner dust	Finland	Home	2	2	1		2			Derman Y, Korkeala H, Salo E, Lönnqvist T, Saxen H, Lindström M (2014) Infant botulism with prolonged faecal excretion of botulinum neurotoxin and Clostridium botulinum for 7 months. Epidemiol Infect. Feb;142(2):335-9. doi: 10.1017/S0950268813001258. Epub 2013 May 21. PMID: 23688392; PMCID: PMC9151104.
2012	Honey	Portugal	Home	1	1	1		1			Saraiva M, Cunha IC, Bonito CC, Pena C, Toscano MM, Lopes TT, Sousa I, Calhau MA (2012) First case of infant botulism in Portugal. Food Control. 26(1):79-80, ISSN 0956-7135, https://doi.org/10.1016/j.foodcont.2012.01.010.
2012	Chamomile herbs	Portugal	Home	1	1	1		1			Saraiva M, Cunha IC, Bonito CC, Pena C, Toscano MM, Lopes TT, Sousa I, Calhau MA (2012) First case of infant botulism in Portugal. Food Control. 26(1):79-80, ISSN 0956-7135, https://doi.org/10.1016/j.foodcont.2012.01.010.
2014	Vacuum cleaner dust	USA	Home	2	2	1	2				Dabritz HA, Hill KK, Barash JR, Ticknor LO, Helma CH, Dover N, Payne JR, Arnon SS (2014) Molecular epidemiology of infant botulism in California and elsewhere, 1976-2010. J Infect Dis. Dec 1;210(11):1711-22. doi: 10.1093/infdis/jiu331. Epub 2014 Jun 12. PMID: 24924163.
2014	Soil	USA	Home	11	11	1	9	2			Dabritz HA, Hill KK, Barash JR, Ticknor LO, Helma CH, Dover N, Payne JR, Arnon SS (2014) Molecular epidemiology of infant botulism in California and elsewhere, 1976-2010. J Infect Dis. Dec 1;210(11):1711-22. doi: 10.1093/infdis/jiu331. Epub 2014 Jun 12. PMID: 24924163.
2014	Ceiling fan	USA	Home	1	1	1		1			Dabritz HA, Hill KK, Barash JR, Ticknor LO, Helma CH, Dover N, Payne JR, Arnon SS (2014) Molecular epidemiology of infant botulism in California and elsewhere, 1976-2010. J Infect Dis. Dec 1;210(11):1711-22. doi: 10.1093/infdis/jiu331. Epub 2014 Jun 12. PMID: 24924163.
2014	Well water	Japan	Home	1	1	1	1				Kobayashi T, Haginoya K, Morimoto T, Hatakeyama T, Tsuchiya S (2014) A case of infant botulism infection due to consumption of untreated well-water. J Pediatr. Apr;164(4):931-3. doi: 10.1016/j.jpeds.2013.11.044. Epub 2014 Jan 23. PMID: 24461790.
2015	Terrapin tank water	Ireland	Home	2	2	1			2		Shelley EB, O'Rourke D, Grant K, McArdle E, Capra L, Clarke A, McNamara E, Cunney R, McKeown P, Amar CF, Cosgrove C, Fitzgerald M, Harrington P, Garvey P, Grainger F, Griffin J, Lynch BJ, McGrane G, Murphy J, Ni Shuibhne N, Prosser J (2015) Infant botulism due to C. butyricum type E toxin: a novel environmental association with pet terrapins. Epidemiol Infect. Feb;143(3):461-9. doi: 10.1017/S0950…
2015	Dry rice cereal	China	Home	1	1	1		1			Xin W, Huang Y, Ji B, Li P, Wu Y, Liu J, Wang X, Yang H, Kang L, Gao S, An X, Xu X, Tong Y, Wang J (2019) Identification and characterization of Clostridium botulinum strains associated with an infant botulism case in China. Anaerobe. Feb;55:1-7. doi: 10.1016/j.anaerobe.2018.06.015. Epub 2018 Jul 2. PMID: 30401636.
2017	Powdered infant formula	China	Home	1	1	1		1			Dong YP, Wang W, Jiang T, Xu J, Han CH, Yan SF, Fanning S, Li Y, Ma XC, Zhang D, Zhao Y, Zeng B, Li FQ (2017) Molecular and Epidemiological Characterization of Infant Botulism in Beijing, China. Biomed Environ Sci. Jun;30(6):460-464. doi: 10.3967/bes2017.061. PMID: 28705271.
2019	Honey	Israel	Home	1	1	1		1			Goldberg B, Danino D, Levinsky Y, Levy I, Straussberg R, Dabaja-Younis H, Guri A, Almagor Y, Tasher D, Elad D, Baider Z, Blum S, Scheuerman O (2023) Infant Botulism, Israel, 2007-2021. Emerg Infect Dis. Feb;29(2):235-241. doi: 10.3201/eid2902.220991. PMID: 36692296; PMCID: PMC9881770.
